# Supplementary material for: Modeling and Analysis of the Molecular Basis of Pain in Sensory Neurons
Source: PLoS One. 2009 Sep 11;4(9):e6758. doi: 10.1371/journal.pone.0006758 (PMC2735677; doi:10.1371/journal.pone.0006758)
Supplement: Supplemental Materials S1 — The archive for the Octave files for simulating the model (0.02 MB ZIP) [file pone.0006758.s001.zip]

Archive with 21 entries (19 files):
- Supplemental/
- Supplemental/00Readme.txt
- Supplemental/DataFile.m
- Supplemental/fP2X.m
- Supplemental/MassBalanceFunction.cc
- Supplemental/MOTE.m
- Supplemental/paretoRank.m
- Supplemental/pert.m
- Supplemental/SolveMassBalances.m
- Supplemental/STM.dat
- Supplemental/Xdata/
- Supplemental/Xdata/ex_CaIP3R.dat
- Supplemental/Xdata/ex_CaP2X.dat
- Supplemental/Xdata/ex_CaP2Y.dat
- Supplemental/Xdata/ex_IP3IP3R.dat
- Supplemental/Xdata/ex_IPx.dat
- Supplemental/Xdata/ex_P2XPeak.dat
- Supplemental/Xdata/ex_P2XPeakGDP.dat
- Supplemental/Xdata/ex_P2YPeak.dat
- Supplemental/Xdata/ex_PIP.dat
- Supplemental/Xdata/ex_PIP2.dat
