# Supplementary material for: Modeling and Analysis of the Molecular Basis of Pain in Sensory Neurons
Source: PLoS One. 2009 Sep 11;4(9):e6758. doi: 10.1371/journal.pone.0006758 (PMC2735677; doi:10.1371/journal.pone.0006758)
Supplement: Supplemental Materials S1 — The archive for the Octave files for simulating the model (0.02 MB ZIP) [file pone.0006758.s001.zip › Supplemental/00Readme.txt]

The Octave files to run the ATP-evoked calcium dynamics model
- DataFile.m : The Octave function to generate DATA structure (DF) for the simulation including reaction constants, initial conditions, stoichiometrics and experimental data.
- MassBalanceFunction.cc : The C++ function file to define the set of differential equations governing the system, which Octave can dynamically load and execute.
- fP2X.m : The Octave function to calculate the objective functions for MOTE.
- MOTE.m : The Octave file to execute the multiobjective thermal ensemble algorithm.
- paretoRank.m : The Octave function to calculate Pareto rankings.
- pert.m : The Octave function to perturb multi-dimensional vector from a uniform distribution with means and variances.
- SolveMassBalances.m : The Octave function to solve the ODE systems.
- STM.dat : The stoichiometric data.
- Xdata : The experimental data set that were used for training and prediction. 
