# Supplementary material for: Modeling and Analysis of the Molecular Basis of Pain in Sensory Neurons
Source: PLoS One. 2009 Sep 11;4(9):e6758. doi: 10.1371/journal.pone.0006758 (PMC2735677; doi:10.1371/journal.pone.0006758)
Supplement: Supplemental Materials S1 — The archive for the Octave files for simulating the model (0.02 MB ZIP) [file pone.0006758.s001.zip › Supplemental/DataFile.m]

function DF=DataFile(TSTART,TSTOP,Ts,INDEX)
% Datafile machine generated.

% Load the stoichiometrix matrix --
S=load('STM.dat');
[NROWS,NCOLS]=size(S);
%S(12,[27:30])=2*S(12,[27:30]);
% Formulate the rate constant vector k --
k=zeros(NCOLS,1);
k=[
	9.0	;	% 1 ATPx+P2X3 <--> ATP_P2X3
	20.0	;	% 2 ATP_P2X3 <--> ATPx+P2X3
	6.0	;	% 3 ATPx+ATP_P2X3 <--> ATP2_P2X3
	40.0	;	% 4 ATP2_P2X3 <--> ATPx+ATP_P2X3
	3.0	;	% 5 ATPx+ATP2_P2X3 <--> ATP3_P2X3
	60.0	;	% 6 ATP3_P2X3 <--> ATPx+ATP2_P2X3
	70.0	;	% 7 ATP3_P2X3 <--> P2X3open
	1.0	;	% 8 P2X3open <--> ATP3_P2X3
	0.00001	;	% 9 P2X3 <--> P2X3d
	0.25	;	% 10 P2X3d <--> P2X3
	0.2	;	% 11 ATP_P2X3 <--> ATP_P2X3d
	0.00001	;	% 12 ATP_P2X3d <--> ATP_P2X3
	0.00001	;	% 13 ATP2_P2X3 <--> ATP2_P2X3d
	0.00001	;	% 14 ATP2_P2X3d <--> ATP2_P2X3
	0.00001	;	% 15 ATP3_P2X3 <--> ATP3_P2X3d
	0.00001	;	% 16 ATP3_P2X3d <--> ATP3_P2X3
	23.0*0.5	;	% 17 P2X3open <--> ATP3_P2X3df
	0.001	;	% 18 ATP3_P2X3df <--> P2X3open
	24.0	;	% 19 ATPx+P2X3d <--> ATP_P2X3d
	0.0085	;	% 20 ATP_P2X3d <--> ATPx+P2X3d
	16.0	;	% 21 ATPx+ATP_P2X3d <--> ATP2_P2X3d
	0.017	;	% 22 ATP2_P2X3d <--> ATPx+ATP_P2X3d
	8.0	;	% 23 ATPx+ATP2_P2X3d <--> ATP3_P2X3d
	0.0255	;	% 24 ATP3_P2X3d <--> ATPx+ATP2_P2X3d
	0.0001	;	% 25 ATP3_P2X3d <--> ATP3_P2X3df
	0.1	;	% 26 ATP3_P2X3df <--> ATP3_P2X3d
	0.1	;	% 27 P2X3open+2*PIP2 <--> PIP2_P2X3open 0.0005
	1.0	;	% 28 PIP2_P2X3open <--> P2X3open+2*PIP2
	23.0*0.01	;	% 29 PIP2_P2X3open <--> ATP3_P2X3df+2*PIP2 0.0001
	0.000001	;	% 30 ATP3_P2X3df+2*PIP2 <--> PIP2_P2X3open
	5.0	;	% 31 ATPx+P2Y <--> ATP_P2Y
	1000.0	;	% 32 ATP_P2Y <--> ATPx+P2Y
	10.0	;	% 33 ATP_P2Y <--> ATP_P2Yact
	25.0	;	% 34 ATP_P2Yact <--> ATP_P2Y
	5*1.0/5.0	;	% 35 ATP_P2Yact+Gq_GDP <--> ATP_P2Y_Gq
	4*1.0	;	% 36 ATP_P2Y_Gq <--> ATP_P2Yact+Gq_GDP
	1.0	;	% 37 ATP_P2Y_Gq <--> Gqa_GTP+Gbg+ATP_P2Y
	0.0001	;	% 38 Gq_GDP <--> Gqa_GTP+Gbg
	0.0133	;	% 39 Gqa_GTP <--> Gqa_GDP
	6.0	;	% 40 Gqa_GDP+Gbg <--> Gq_GDP
	20.0	;	% 41 PLCb+CAi <--> PLCb_Ca
	8.0	;	% 42 PLCb_Ca <--> PLCb+CAi
	2.52	;	% 43 PLCb+Gqa_GTP <--> PLCb_Gq
	1.0	;	% 44 PLCb_Gq <--> PLCb+Gqa_GTP
	50.0	;	% 45 PLCb_Ca+Gqa_GTP <--> PLCb_Ca_Gq
	0.1	;	% 46 PLCb_Ca_Gq <--> PLCb_Ca+Gqa_GTP
	30.0	;	% 47 PLCb_Gq+CAi <--> PLCb_Ca_Gq
	1.0	;	% 48 PLCb_Ca_Gq <--> PLCb_Gq+CAi
	1.667	;	% 49 PLCb_Gq <--> PLCb+Gqa_GDP
	1.667	;	% 50 PLCb_Ca_Gq <--> PLCb_Ca+Gqa_GDP
	5*60.0/5	;	% 51 PLCb_Ca_Gq+PIP2 <--> PLCb_Ca_Gq_PIP2
	4*60.0	;	% 52 PLCb_Ca_Gq_PIP2 <--> PLCb_Ca_Gq+PIP2
	5*0.01/50	;	% 53 PLCb_Ca+PIP2 <--> PLCb_Ca_PIP2
	4*0.01	;	% 54 PLCb_Ca_PIP2 <--> PLCb_Ca+PIP2
	0.01	;	% 55 PLCb_Ca_PIP2 <--> PLCb_Ca+IP3+DAG
	50.0	;	% 56 PLCb_Ca_Gq_PIP2 <--> PLCb_Ca_Gq+IP3+DAG
	5*30.0/5	;	% 57 PLCb_Ca_Gq+PIP <--> PLCb_Ca_Gq_PIP
	4*30.0	;	% 58 PLCb_Ca_Gq_PIP <--> PLCb_Ca_Gq+PIP
	5*0.01/50	;	% 59 PLCb_Ca+PIP <--> PLCb_Ca_PIP
	4*0.01	;	% 60 PLCb_Ca_PIP <--> PLCb_Ca+PIP
	0.01	;	% 61 PLCb_Ca_PIP <--> PLCb_Ca+IP2+DAG
	30.0	;	% 62 PLCb_Ca_Gq_PIP <--> PLCb_Ca_Gq+IP2+DAG
	5*10.0/5	;	% 63 PLCb_Ca_Gq+PI <--> PLCb_Ca_Gq_PI
	4*10.0	;	% 64 PLCb_Ca_Gq_PI <--> PLCb_Ca_Gq+PI
	5*0.01/50	;	% 65 PLCb_Ca+PI <--> PLCb_Ca_PI
	4*0.01	;	% 66 PLCb_Ca_PI <--> PLCb_Ca+PI
	0.01	;	% 67 PLCb_Ca_PI <--> PLCb_Ca+IP+DAG
	10.0	;	% 68 PLCb_Ca_Gq_PI <--> PLCb_Ca_Gq+IP+DAG
	10.0	;	% 69 PKC+DAG <--> PKC_DAG
	1.0	;	% 70 PKC_DAG <--> PKC+DAG
	0.001	;	% 71 PKC+CAi <--> PKC_CA
	30.0	;	% 72 PKC_CA <--> PKC+CAi
	10.0	;	% 73 PKC_DAG+CAi <--> PKC_DAG_CA
	10.0	;	% 74 PKC_DAG_CA <--> PKC_DAG+CAi
	100.0	;	% 75 PKC_CA+DAG <--> PKC_DAG_CA
	0.01	;	% 76 PKC_DAG_CA <--> PKC_CA+DAG
	1.0	;	% 77 PKC_DAG_CA <--> PKCa
	0.01	;	% 78 PKCa <--> PKC_DAG_CA
	5*10.0/5	;	% 79 PKCa+PLCb <--> PKCa_PLCb
	4*10.0	;	% 80 PKCa_PLCb <--> PKCa+PLCb
	10.0	;	% 81 PKCa_PLCb <--> PKCa+pPLCb
	0.1	;	% 82 pPLCb <--> PLCb
	5*10.0/0.2	;	% 83 PKCa+PLCb_Ca <--> PKCa_PLCb_Ca
	4*10.0	;	% 84 PKCa_PLCb_Ca <--> PKCa+PLCb_Ca
	10.0	;	% 85 PKCa_PLCb_Ca <--> PKCa+pPLCb_Ca
	0.1	;	% 86 pPLCb_Ca <--> PLCb_Ca
	5*100.0/1	;	% 87 PI+PIK <--> PI_PIK
	4*100.0	;	% 88 PI_PIK <--> PI+PIK
	100.0	;	% 89 PI_PIK <--> PIK+PIP
	5*100.0/0.5	;	% 90 PIP+PIPP <--> PIP_PIPP
	4*100.0	;	% 91 PIP_PIPP <--> PIP+PIPP
	100.0	;	% 92 PIP_PIPP <--> PI+PIPP
	5*105.0/1	;	% 93 PIP+PIPK <--> PIP_PIPK
	4*105.0	;	% 94 PIP_PIPK <--> PIP+PIPK
	105.0	;	% 95 PIP_PIPK <--> PIPK+PIP2
	5*100.0/1	;	% 96 PIP+PA_PIPK <--> PIP_PA_PIPK
	4*100.0	;	% 97 PIP_PA_PIPK <--> PIP+PA_PIPK
	100.0	;	% 98 PIP_PA_PIPK <--> PA_PIPK+PIP2
	5*100.0/1	;	% 99 PIP2+PIP2P <--> PIP2_PIP2P
	4*100.0	;	% 100 PIP2_PIP2P <--> PIP2+PIP2P
	100.0	;	% 101 PIP2_PIP2P <--> PIP+PIP2P
	5*90.0/2	;	% 102 IP3+IP3P <--> IP3_IP3P
	4*90.0	;	% 103 IP3_IP3P <--> IP3+IP3P
	90.0	;	% 104 IP3_IP3P <--> IP2+IP3P
	5*60.0/2	;	% 105 IP2+IP2P <--> IP2_IP2P
	4*60.0	;	% 106 IP2_IP2P <--> IP2+IP2P
	60.0	;	% 107 IP2_IP2P <--> IP+IP2P
	5*50.0/0.12	;	% 108 IP+IPP <--> IP_IPP
	4*50.0	;	% 109 IP_IPP <--> IP+IPP
	50.0	;	% 110 IP_IPP <--> Ins+IPP
	5*50.0/1	;	% 111 DAG+DAGK <--> DAG_DAGK
	4*50.0	;	% 112 DAG_DAGK <--> DAG+DAGK
	50.0	;	% 113 DAG_DAGK <--> PA+DAGK
	5*50.0/20	;	% 114 PA+CDS <--> PA_CDS
	4*50.0	;	% 115 PA_CDS <--> PA+CDS
	50.0	;	% 116 PA_CDS <--> CDPDG+CDS
	50.0	;	% 117 CDPDG+Ins <--> CDPDG_Ins
	50.0	;	% 118 CDPDG_Ins <--> CDPDG+Ins
	5*20.0/1	;	% 119 CDPDG_Ins+PIS <--> CDPDG_Ins_PIS
	4*20.0	;	% 120 CDPDG_Ins_PIS <--> CDPDG_Ins+PIS
	20.0	;	% 121 CDPDG_Ins_PIS <--> PI+PIS
	200.0	;	% 122 PA+PIPK <--> PA_PIPK
	10.0	;	% 123 PA_PIPK <--> PA+PIPK
	100.0/8	;	% 124 IP3R+IP3 <--> IP3R_IP3
	100.0	;	% 125 IP3R_IP3 <--> IP3R+IP3
	300.0	;	% 126 IP3R_IP3 <--> IP3R_IP3a
	100.0	;	% 127 IP3R_IP3a <--> IP3R_IP3
	100.0/2.0	;	% 128 IP3R_IP3a+CAi <--> IP3R_IP3_CA
	100.0	;	% 129 IP3R_IP3_CA <--> IP3R_IP3a+CAi
	600.0	;	% 130 IP3R_IP3_CA <--> IP3Ropen
	100.0	;	% 131 IP3Ropen <--> IP3R_IP3_CA
	1.0/0.21	;	% 132 IP3R_IP3_CA+CAi <--> IP3R_IP3_2CA
	1.0	;	% 133 IP3R_IP3_2CA <--> IP3R_IP3_CA+CAi
	0.4	;	% 134 IP3R_IP3_2CA <--> IP3Ri
	0.1	;	% 135 IP3Ri <--> IP3R_IP3_2CA
	1.0/0.21	;	% 136 IP3R_IP3_2CA+CAi <--> IP3R_IP3_3CA
	1.0	;	% 137 IP3R_IP3_3CA <--> IP3R_IP3_2CA+CAi
	0.4	;	% 138 IP3R_IP3_3CA <--> IP3Rii
	0.1	;	% 139 IP3Rii <--> IP3R_IP3_3CA
	3.0	;	% 140 CAx <--> CAi
	3.0	;	% 141 CAi <--> CAx
	10.0	;	% 142 CAx <--> CAi
	10.0	;	% 143 CAi <--> CAx
	40.0	;	% 144 CAs <--> CAi
	40.0	;	% 145 CAi <--> CAs
	0.001	;	% 146 CAs <--> CAi
	0.001	;	% 147 CAi <--> CAs
	0.0001	;	% 148 CAx <--> CAi
	0.0001	;	% 149 CAi <--> CAx
	5*100.0/0.1	;	% 150 SERCA+2.0*CAi <--> SERCA_2Ca
	5*100.0	;	% 151 SERCA_2Ca <--> SERCA+2.0*CAi
	100.0	;	% 152 SERCA_2Ca <--> SERCA+2.0*CAs
	5*50.0/5	;	% 153 PMCA+CAi <--> PMCA_Ca
	5*50.0	;	% 154 PMCA_Ca <--> PMCA+CAi
	50.0	;	% 155 PMCA_Ca <--> PMCA+CAx
	1000.0/20	;	% 156 NCX+2.0*CAi <--> NCX_2Ca
	1000.0	;	% 157 NCX_2Ca <--> NCX+2.0*CAi
	100.0	;	% 158 NCX_2Ca <--> NCX+2.0*CAx
	0.0	;	% 159 ATPx <--> [] ...
	0.04; % 160 cytosolic buffering
	0.01; % 161 ER buffering
	0.185; % 162 ER/cytosolic volume ratio
];

% Formulate the initial condition vector IC --
IC=zeros(NROWS,1);
IC=[
	0.0	;	%1 ATPx
	0.5	;	%2 P2X3
	0.0	;	%3 ATP_P2X3
	0.0	;	%4 ATP2_P2X3
	0.0	;	%5 ATP3_P2X3
	0.0	;	%6 P2X3open
	0.0	;	%7 P2X3d
	0.0	;	%8 ATP_P2X3d
	0.0	;	%9 ATP2_P2X3d
	0.0	;	%10 ATP3_P2X3d
	0.0	;	%11 ATP3_P2X3df
	10.0	;	%12 PIP2
	0.0	;	%13 PIP2_P2X3open
	0.5	;	%14 P2Y
	0.0	;	%15 ATP_P2Y
	0.0	;	%16 ATP_P2Yact
	1.0	;	%17 Gq_GDP
	0.0	;	%18 ATP_P2Y_Gq
	0.0	;	%19 Gqa_GTP
	0.0	;	%20 Gbg
	0.0	;	%21 Gqa_GDP
	0.1	;	%22 PLCb
	0.05	;	%23 CAi
	0.0	;	%24 PLCb_Ca
	0.0	;	%25 PLCb_Gq
	0.0	;	%26 PLCb_Ca_Gq
	0.0	;	%27 PLCb_Ca_Gq_PIP2
	0.0	;	%28 PLCb_Ca_PIP2
	0.1	;	%29 IP3
	0.0	;	%30 DAG
	8.0	;	%31 PIP
	0.0	;	%32 PLCb_Ca_Gq_PIP
	0.0	;	%33 PLCb_Ca_PIP
	0.0	;	%34 IP2
	15.0	;	%35 PI
	0.0	;	%36 PLCb_Ca_Gq_PI
	0.0	;	%37 PLCb_Ca_PI
	0.0	;	%38 IP
	0.1	;	%39 PKC
	0.0	;	%40 PKC_DAG
	0.0	;	%41 PKC_CA
	0.0	;	%42 PKC_DAG_CA
	0.0	;	%43 PKCa
	0.0	;	%44 PKCa_PLCb
	0.0	;	%45 pPLCb
	0.0	;	%46 PKCa_PLCb_Ca
	0.0	;	%47 pPLCb_Ca
	0.05	;	%48 PIK
	0.0	;	%49 PI_PIK
	0.05	;	%50 PIPP
	0.0	;	%51 PIP_PIPP
	0.05	;	%52 PIPK
	0.0	;	%53 PIP_PIPK
	0.0	;	%54 PA_PIPK
	0.0	;	%55 PIP_PA_PIPK
	0.05	;	%56 PIP2P
	0.0	;	%57 PIP2_PIP2P
	0.01	;	%58 IP3P
	0.0	;	%59 IP3_IP3P
	0.05	;	%60 IP2P
	0.0	;	%61 IP2_IP2P
	0.01	;	%62 IPP
	0.0	;	%63 IP_IPP
	0.0	;	%64 Ins
	0.2;	%65 DAGK
	0.0	;	%66 DAG_DAGK
	0.0	;	%67 PA
	0.1	;	%68 CDS
	0.0	;	%69 PA_CDS
	0.0	;	%70 CDPDG
	0.0	;	%71 CDPDG_Ins
	0.01	;	%72 PIS
	0.0	;	%73 CDPDG_Ins_PIS
	0.1	;	%74 IP3R
	0.0	;	%75 IP3R_IP3
	0.0	;	%76 IP3R_IP3a
	0.0	;	%77 IP3R_IP3_CA
	0.0	;	%78 IP3Ropen
	0.0	;	%79 IP3R_IP3_2CA
	0.0	;	%80 IP3Ri
	0.0	;	%81 IP3R_IP3_3CA
	0.0	;	%82 IP3Rii
	1000.0	;	%83 CAx
	50.0	;	%84 CAs
	0.01	;	%85 SERCA
	0.0	;	%86 SERCA_2Ca
	0.01	;	%87 PMCA
	0.0	;	%88 PMCA_Ca
	0.01	;	%89 NCX
	0.0	;	%90 NCX_2Ca
];

% Load parameter sets from disk -
NPARAMETERS=length(k);
NSTATES=length(IC);
kV = [k ; IC];
% Ok, override the choice of parameters above, load from disk -
if (~isempty(INDEX))
	cmd=['load PSET_',num2str(INDEX),'.mat'];
	eval(cmd);
	kV = kP;
	% get k and IC -
	k=kV(1:NPARAMETERS);
	IC=kV((NPARAMETERS+1):end);
end;

% Load the experimental data for IP3R -
D1 = load('./Xdata/ex_CaIP3R.dat');
D2 = load('./Xdata/ex_IP3IP3R.dat');
% Pack the data into the structs -
DF.IP3R_DATA1 = D1;
DF.IP3R_DATA2 = D2;
%DF.IP3R_DATA1_Tr = D1(1:2:end,:);
%DF.IP3R_DATA2_Tr = D2(1:2:end,:);
%DF.IP3R_DATA1_Te = D1(2:2:end,:);
%DF.IP3R_DATA2_Te = D2(2:2:end,:);

% Load the experimental data for P2X -
D1 = load('./Xdata/ex_CaP2X.dat');
D2 = load('./Xdata/ex_P2XPeak.dat');
D3 = load('./Xdata/ex_P2XPeakGDP.dat');
% Pack the data into the structs -
DF.P2X_DATA1 = D1;
DF.P2X_DATA2 = D2;
DF.P2X_DATA3 = D3;
%DF.P2X_DATA1_Tr = D1(1:2:end,:);
%DF.P2X_DATA2_Tr = D2(1:2:end,:);
%DF.P2X_DATA3_Tr = D3(1:2:end,:);
%DF.P2X_DATA1_Te = D1(2:2:end,:);
%DF.P2X_DATA2_Te = D2(2:2:end,:);
%DF.P2X_DATA3_Te = D3(2:2:end,:);

% Load the experimental data for P2Y -
D1 = load('./Xdata/ex_CaP2Y.dat');
D2 = load('./Xdata/ex_P2YPeak.dat');
D2(:,2:end) = D2(:,2:end)/max(D2(:,2));
% Pack the data into the structs -
DF.P2Y_DATA1 = D1;
DF.P2Y_DATA2 = D2;
%DF.P2Y_DATA1_Tr = D1(1:2:end,:);
%DF.P2Y_DATA2_Tr = D2(1:2:end,:);
%DF.P2Y_DATA1_Te = D1(2:2:end,:);
%DF.P2Y_DATA2_Te = D2(2:2:end,:);

% Load the experimental data for PIP2 -
D1 = load('./Xdata/ex_PIP.dat');
D1(:,2:end) = D1(:,2:end)/D1(1,2);
D2 = load('./Xdata/ex_PIP2.dat');
D2(:,2:end) = D2(:,2:end)/D2(1,2);
D3 = load('./Xdata/ex_IPx.dat');
% Pack the data into the structs -
DF.PIP2_DATA1 = D1;
DF.PIP2_DATA2 = D2;
DF.PIP2_DATA3 = D3;
%DF.PIP2_DATA1_Tr = D1(1:2:end,:);
%DF.PIP2_DATA2_Tr = D2(1:2:end,:);
%DF.PIP2_DATA1_Te = D1(2:2:end,:);
%DF.PIP2_DATA2_Te = D2(2:2:end,:);

% =========== DO NOT EDIT BELOW THIS LINE ==============
DF.STOICHIOMETRIC_MATRIX=S;
DF.RATE_CONSTANT_VECTOR=k;
DF.INITIAL_CONDITIONS=IC;
DF.NUMBER_PARAMETERS=NPARAMETERS;
DF.NUMBER_OF_STATES=NSTATES;
DF.PARAMETER_VECTOR=kV;
% ======================================================
return;
