# Supplementary material for: Modeling and Analysis of the Molecular Basis of Pain in Sensory Neurons
Source: PLoS One. 2009 Sep 11;4(9):e6758. doi: 10.1371/journal.pone.0006758 (PMC2735677; doi:10.1371/journal.pone.0006758)
Supplement: Supplemental Materials S1 — The archive for the Octave files for simulating the model (0.02 MB ZIP) [file pone.0006758.s001.zip › Supplemental/fP2X.m]

function [RES CaIP3R IP3IP3R CaP2X P2XPeak CaP2Y P2YPeak P2XPeakGDP PIP PIP2 IPx T_P2X T_P2Y T_PIP...
 Tss Xss IP3_P2X IP3_P2Y P2Xopen PIP2_P2Xopen TCP2X CP2X100 CP2XP100 CP2X100GDP CP2XP100GDP xPIP2 xPIP2_GDP] = fP2X(kV,DF)

	% Cost Function for the Ensemble method
	% Dataset
	% 1. Ca-dependent IP3R opening (ex_CaIP3R)
	% 2. IP3-dependent IP3R opening (ex_IP3IP3R)
	% 3. P2X3 ATP time course (ex_P2X)
	% 4. P2X3 ATP dose-dependent peak (ex_P2XPeak)
	% 5. P2Y time course (ex_P2Y)
	% 6. P2Y ATP dose-dependent peak (ex_P2YPeak)
	% 7. P2X3 ATP+GDP-beta-S dose-dependent peak (ex_P2XPeak_GDP)
	% 8. PIP time course (ex_PIP)
	% 9. PIP2 time course (ex_PIP2)

% experimental data from DF
ex_CaIP3R=DF.IP3R_DATA1;
ex_IP3IP3R=DF.IP3R_DATA2;
ex_CaP2X=DF.P2X_DATA1;
ex_P2XPeak=DF.P2X_DATA2;
ex_P2XPeakGDP=DF.P2X_DATA3;
ex_CaP2Y=DF.P2Y_DATA1;
ex_P2YPeak=DF.P2Y_DATA2;
ex_PIP=DF.PIP2_DATA1;
ex_PIP2=DF.PIP2_DATA2;

% Get reqd stuff from data sturct -
S = DF.STOICHIOMETRIC_MATRIX;
NRATES = DF.NUMBER_PARAMETERS;
NSTATES = DF.NUMBER_OF_STATES;


%%%%% Dataset 1 %%%%%%%%%%%%%%%%%%%%%%%%%%%%%%%%%%%%%
%%%%% 1. Ca-dependent IP3R opening (ex_CaIP3R) %%%%%%
%%%%%%%%%%%%%%%%%%%%%%%%%%%%%%%%%%%%%%%%%%%%%%%%%%%%%
try
S1 = S;
S1([23 29],:) = 0.0;
IC = kV((DF.NUMBER_PARAMETERS+1):end);
IC(29) = 2.0; % constant IP3 concentration
f = @(x,t)MassBalanceFunction(x,t,S1,kV,NRATES,NSTATES); % Call the ODE solver
R_CaIP3R = 0.0;
	for i = 1:length(ex_CaIP3R(:,1))
		IC(23) = ex_CaIP3R(i,1);
		[X] = lsode(f,IC,0.0:0.1:30);
		CaIP3R(i,1) = X(end,78)/IC(74);
		R_CaIP3R = R_CaIP3R + (ex_CaIP3R(i,2)-CaIP3R(i,1))^2/(ex_CaIP3R(i,3)^2);
	end
R_CaIP3R = R_CaIP3R/length(ex_CaIP3R(:,1));

%%%%% Dataset 2 %%%%%%%%%%%%%%%%%%%%%%%%%%%%%%%%%%%%%%
%%%%% 2. IP3-dependent IP3R opening (ex_IP3IP3R) %%%%%
%%%%%%%%%%%%%%%%%%%%%%%%%%%%%%%%%%%%%%%%%%%%%%%%%%%%%%
IC(23) = 0.4; % constant Ca concentration
R_IP3IP3R = 0.0;
	for i = 1:length(ex_IP3IP3R(:,1))
		IC(29) = ex_IP3IP3R(i,1);
		[X] = lsode(f,IC,0.0:0.1:30);
		IP3IP3R(i,1) = X(end,78)/IC(74);
		R_IP3IP3R = R_IP3IP3R + (ex_IP3IP3R(i,2)-IP3IP3R(i,1))^2/((0.3*ex_IP3IP3R(i,2))^2);
	end
R_IP3IP3R = R_IP3IP3R/length(ex_IP3IP3R(:,1));

%%%% Reaching Steady State %%%%%%%%%%%%%%%%%%%%%%%%%%%%%%%%%%%%%%%%%%%%%
IC = kV((DF.NUMBER_PARAMETERS+1):end);
P2XR = IC(2); P2YR = IC(14);
IC([2, 14]) = 0;
f = @(x,t)MassBalanceFunction(x,t,S,kV,NRATES,NSTATES); % Call the ODE solver
Tss = 0.0:0.1:1000;
Xss = lsode(f,IC,Tss);
if (Xss(end,23)>0.1||Xss(end,23)<0.01)
	RES = 1e100*ones(5,1);
end
%%%%%%%%%%%%%%%%%%%%%%%%%%%%%%%%%%%%%%%%%%%%%%%%%%%%%%%%%%%%%%%%%%%%%%%%
%%%%% Dataset 3 %%%%%%%%%%%%%%%%%%%%%%%%%%%%%%%%%%%%%%%%%%%%%%%%%%%%%%%%
%%%%% 3. P2X3 ATP time course (ex_CaP2X) %%%%%%%%%%%%%%%%%%%%%%%%%%%%%%%%%
IC = transpose(Xss(end,:));IC(1) = 100.0;IC(2) = P2XR;
TSTART = 30.0;Ts = 0.01;TSTOP = 100.0;
T1 = 30:0.01:120;
X1 = lsode(f,IC,T1);
T_P2X = [Tss(1:300) T1(2:end)];
X = [Xss(end-299:end-1,:); X1];

if (max(X(:,23)-X(1,23))>0.1 && max(X(:,23)-X(1,23))<1)
	CaP2X = (X(:,23)-X(1,23))/max(X(:,23)-X(1,23));
	P2Xopen = X(:,6);
	PIP2_P2Xopen = X(:,13);
	IP3_P2X = X(:,29);
else
	RES = 1e100*ones(5,1);
	return;
end
XS = interp1(T_P2X,CaP2X,ex_CaP2X(:,1)+25);
R_CaP2X = sum(((ex_CaP2X(:,2)-XS).^2)./((ex_CaP2X(:,3)).^2));
R_CaP2X = R_CaP2X/length(ex_CaP2X(:,1));


%%%%% Dataset 4 %%%%%%%%%%%%%%%%%%%%%%%%%%%%%%%%%%%%%%%
%%%%% 4. P2X3 ATP dose-dependent peak (ex_P2XPeak) %%%%
%%%%%%%%%%%%%%%%%%%%%%%%%%%%%%%%%%%%%%%%%%%%%%%%%%%%%%%

for i = 1:length(ex_P2XPeak)
	IC = transpose(Xss(end,:));
	IC(2) = P2XR;IC(14) = P2YR;
	IC(1) = ex_P2XPeak(i,1); % ATPx
	kV(159) = 0.0;
	f = @(x,t)MassBalanceFunction(x,t,S,kV,NRATES,NSTATES);
	[X1]=lsode(f,IC,0:0.01:1);
	IC = transpose(X1(end,:));
	IC(1) = 0.0; % ATPx = 0.0
	kV(159) = 100.0;
	f = @(x,t)MassBalanceFunction(x,t,S,kV,NRATES,NSTATES);
	[X2]=lsode(f,IC,1:1:30);
	% Combine the results
	X = [X1(1:end-1,:);X2];
	CP2X = kV(140)*X(:,6); % current peak for P2Xopen
	CP2XP = kV(142)*X(:,13); % current peak for PIP2_P2Xopen
	P2XPeak(i,:) =  max(CP2X+CP2XP);
	xPIP2 = X(:,12);
end
CP2X100 = CP2X;
CP2XP100 = CP2XP;

%%%%% Dataset 7 %%%%%%%%%%%%%%%%%%%%%%%%%%%%%%%%%%%%%%%%%%%%%%%%%%%%%%%%
%%%%% 7. P2X3 ATP+GDP-beta-S dose-dependent peak (ex_P2XPeak_GDP) %%%%%%
%%%%%%%%%%%%%%%%%%%%%%%%%%%%%%%%%%%%%%%%%%%%%%%%%%%%%%%%%%%%%%%%%%%%%%%
IC = transpose(Xss(end,:));
kV7 = kV;
kV7([37 38 159]) = 0.0;
f = @(x,t)MassBalanceFunction(x,t,S,kV7,NRATES,NSTATES); % Call the ODE solver
Xgdp = lsode(f,IC,0.0:1:500);

for i = 1:length(ex_P2XPeakGDP)
	IC = transpose(Xgdp(end,:));
	IC(1) = ex_P2XPeakGDP(i,1); % ATPx
	IC(2) = P2XR;IC(14) = P2YR;
	kV7(159) = 0.0;
	f = @(x,t)MassBalanceFunction(x,t,S,kV7,NRATES,NSTATES);
	[X1]=lsode(f,IC,0:0.01:1);
	IC = transpose(X1(end,:));
	IC(1) = 0.0; % ATPx = 0.0
	kV7(159) = 100.0;
	f = @(x,t)MassBalanceFunction(x,t,S,kV7,NRATES,NSTATES);
	[X2]=lsode(f,IC,1:1:30);
	% Combine the results
	X = [X1(1:end-1,:);X2];
	CP2X = kV(140)*X(:,6); % current peak for P2Xopen
	CP2XP = kV(142)*X(:,13); % current peak for PIP2_P2Xopen
	P2XPeakGDP(i,:) =  max(CP2X+CP2XP);
	xPIP2_GDP = X(:,12);
end
CP2X100GDP = CP2X;
CP2XP100GDP = CP2XP;
TCP2X = [0:0.01:1, 2:1:30];

% Residual -
if (P2XPeakGDP(4)-P2XPeak(4)>0)
	P2XPeak = P2XPeak/max(P2XPeakGDP);
	R_P2XPeak = sum(((ex_P2XPeak(:,2)-P2XPeak).^2)./((ex_P2XPeak(:,3)).^2));
	R_P2XPeak = R_P2XPeak/length(ex_P2XPeak(:,1));
	P2XPeakGDP = P2XPeakGDP/max(P2XPeakGDP);
	R_P2XPeakGDP = sum(((ex_P2XPeakGDP(:,2)-P2XPeakGDP).^2)./((ex_P2XPeakGDP(:,3)).^2));
	R_P2XPeakGDP = R_P2XPeakGDP/length(ex_P2XPeakGDP(:,1));
else
	RES=1e100*ones(5,1);
	return;
end


%%%%% Dataset 5 %%%%%%%%%%%%%%%%%%%%%%
%%%%% 5. P2Y time course (ex_CaP2Y) %%%%
%%%%%%%%%%%%%%%%%%%%%%%%%%%%%%%%%%%%%%
IC = transpose(Xss(end,:));IC(1) = 100.0;IC(14) = P2YR; % set P2X to zero
T1 = 30.0:0.1:80.0;
kV(159) = 0.0;
f = @(x,t)MassBalanceFunction(x,t,S,kV,NRATES,NSTATES);
X1 = lsode(f,IC,T1);
% then the rest simulation without agonist -
T2 = 80:0.1:200;
IC = transpose(X1(end,:));
IC(1) = 0.0; % ATPx = 0.0
kV(159) = 10000.0;
f = @(x,t)MassBalanceFunction(x,t,S,kV,NRATES,NSTATES);
X2=lsode(f,IC,T2);
% Combine the results -
T_P2Y = [Tss(1:300) T1(2:end) T2(2:end)];
X = [Xss(end-299:end-1,:);X1(1:end-1,:);X2];

if (max(X(:,23)-X(1,23))>0.1 && max(X(:,23)-X(1,23))<1)
	CaP2Y = (X(:,23)-X(1,23))/max(X(:,23)-X(1,23));
else
	RES = 1e100*ones(5,1);
	return;
end

% Residual -
XS = interp1(T_P2Y,CaP2Y,ex_CaP2Y(:,1));
R_CaP2Y = sum(((ex_CaP2Y(:,2)-XS).^2)./((ex_CaP2Y(:,3)).^2));
R_CaP2Y = R_CaP2Y/length(ex_CaP2Y(:,1));
IP3_P2Y = X(:,29);

%%%%% Dataset 6 %%%%%%%%%%%%%%%%%%%%%%%%%%%%%%%%%%%%%%%%
%%%%% 6. P2Y ATP dose-dependent peak (ex_P2YPeak) %%%%%%
%%%%%%%%%%%%%%%%%%%%%%%%%%%%%%%%%%%%%%%%%%%%%%%%%%%%%%%%
for i = 1:length(ex_P2YPeak)
	IC = transpose(Xss(end,:));IC(14) = P2YR; % set P2X to zero
	IC(1) = ex_P2YPeak(i,1); % ATPx
	kV(159) = 0.0;
	f = @(x,t)MassBalanceFunction(x,t,S,kV,NRATES,NSTATES);
	[X1]=lsode(f,IC,0:0.1:30);
	IC = transpose(X1(end,:));
	IC(1) = 0.0; % ATPx = 0.0
	kV(159) = 100.0;
	f = @(x,t)MassBalanceFunction(x,t,S,kV,NRATES,NSTATES);
	[X2]=lsode(f,IC,30:0.1:40);
	% Combine the results
	X = [X1(1:end-1,:)];
	P2YPeak(i,:) =  max(X(:,23)-X(1,23));
end

% Residual -
if max(P2YPeak)>0.1
	P2YPeak = P2YPeak/max(P2YPeak);
	R_P2YPeak = sum(((ex_P2YPeak(:,2)-P2YPeak).^2)./((ex_P2YPeak(:,3)).^2));
	R_P2YPeak = R_P2YPeak/length(ex_P2YPeak(:,1));
else
	RES=1e100*ones(5,1);
	return;
end

%%%%% Dataset 8 / 9 %%%%%%%%%%%%%%%%%%%%%%%%%%%%%%%%%%%%%%%%%%%%%%
%%%%% PIP time course (ex_PIP) / PIP2 time course (ex_PIP2) %%%%%%
%%%%%%%%%%%%%%%%%%%%%%%%%%%%%%%%%%%%%%%%%%%%%%%%%%%%%%%%%%%%%%%%%%
% 1. Exposure to aginist for 60 seconds -
T1 = 0.0:1.0:60.0;
IC = transpose(Xss(end,:));IC(14) = P2YR; % set P2X to zero
IC(1) = 100.0; % ATPx
kV(159) = 0.0;
f = @(x,t)MassBalanceFunction(x,t,S,kV,NRATES,NSTATES);
[X1]=lsode(f,IC,T1);
% 2. and the rest simulation without agonist -
T2 = 60.0:1.0:960.0;
IC = transpose(X1(end,:));
IC(1) = 0.0; % ATPx = 0.0
kV(159) = 100.0;
f = @(x,t)MassBalanceFunction(x,t,S,kV,NRATES,NSTATES);
[X2]=lsode(f,IC,T2);
% Combine the results -
T_PIP = [T1 T2(2:end)];
X = [X1(1:end-1,:);X2];
CAi = X(:,23);
PIP = X(:,31);
PIP2 = X(:,12);
IPx = X(:,29)+X(:,34)+X(:,38)+X(:,64);

% Residuals -
if (max(CAi)-CAi(1))>0.1 && (PIP(1)-min(PIP))>2.0 && (PIP2(1)-min(PIP2))>2.0
	PIP = PIP/PIP(1);PIP2 = PIP2/PIP2(1);IPx = (IPx-IPx(1))/max(IPx-IPx(1));

	XS1 = interp1(T_PIP,PIP,ex_PIP(:,1));
	R_PIP = sum(((ex_PIP(:,2)-XS1).^2)./((ex_PIP(:,3)).^2));
	R_PIP = R_PIP/length(ex_PIP);
	XS2 = interp1(T_PIP,PIP2,ex_PIP2(:,1));
	R_PIP2 = sum(((ex_PIP2(:,2)-XS2).^2)./((ex_PIP2(:,3)).^2));
	R_PIP2 = R_PIP2/length(ex_PIP2);
else
	RES=1e100*ones(5,1);
	return;
end

SRES = R_CaIP3R+R_IP3IP3R+R_CaP2X+R_P2XPeak+R_CaP2Y+R_P2YPeak+R_P2XPeakGDP+R_PIP+R_PIP2
%RES = [SRES; R_CaIP3R; R_IP3IP3R; R_CaP2X; R_P2XPeak; R_CaP2Y; R_P2YPeak; R_P2XPeakGDP; R_PIP; R_PIP2];
R_IP3R = R_CaIP3R+R_IP3IP3R;
R_P2X = R_CaP2X+R_P2XPeak+R_P2XPeakGDP;
R_P2Y = R_CaP2Y+R_P2YPeak;
R_PI = R_PIP+R_PIP2;
RES = [SRES;R_IP3R;R_P2X;R_P2Y;R_PI];
catch
	RES = 1e100*ones(5,1);
	return;
end_try_catch

return;
