# Supplementary material for: Modeling and Analysis of the Molecular Basis of Pain in Sensory Neurons
Source: PLoS One. 2009 Sep 11;4(9):e6758. doi: 10.1371/journal.pone.0006758 (PMC2735677; doi:10.1371/journal.pone.0006758)
Supplement: Supplemental Materials S1 — The archive for the Octave files for simulating the model (0.02 MB ZIP) [file pone.0006758.s001.zip › Supplemental/MassBalanceFunction.cc]

#include <octave/oct.h>
#include <ov-struct.h>
#include <iostream>
#include <math.h>

// Function prototypes - 
void calculateKinetics(int,ColumnVector&,ColumnVector&,ColumnVector&);
void calculateInputs();
void calculateMassBalances(int,int,ColumnVector&,Matrix&,ColumnVector&,ColumnVector&);

DEFUN_DLD(MassBalanceFunction,args,nargout,"Calculate the mass balances.")
{
	//Initialize variables
	ColumnVector xV(args(0).vector_value());	// Get the state vector (index 0);
	Matrix STMATRIX(args(2).matrix_value());	// Get the stoichiometric matrix;
	ColumnVector kVM(args(3).vector_value());		// Rate constant vector;
	const int NRATES = args(4).int_value();	// Number of rates
	const int NSTATES = args(5).int_value();	// Number of states
	ColumnVector rV=ColumnVector(NRATES-3);	// Setup the rate vector;
	ColumnVector dx = ColumnVector(NSTATES);	// dxdt vector;
	//Call the methods to calc the kinetic, massbalances and etc

	// Calculate the kinetics
	calculateKinetics(NRATES,kVM,xV,rV);

	// Calculate the input vector -
	calculateInputs();

	// Calculate the mass balance equations - 
	calculateMassBalances(NRATES,NSTATES,kVM,STMATRIX,rV,dx);

	// return the mass balances
	return octave_value(dx);
}
void calculateInputs()
{
	// Add inputs code here...
}


void calculateKinetics(int NUMBER_OF_RATES,ColumnVector& kV,ColumnVector& x,ColumnVector& rV)
{
	// Formulate the kinetics -
	// Put the x's in terms of symbols, helps with debugging
	// ATPx=x(0);
	// P2X3=x(1);
	// ATP_P2X3=x(2);
	// ATP2_P2X3=x(3);
	// ATP3_P2X3=x(4);
	// P2X3open=x(5);
	// P2X3d=x(6);
	// ATP_P2X3d=x(7);
	// ATP2_P2X3d=x(8);
	// ATP3_P2X3d=x(9);
	// ATP3_P2X3df=x(10);
	// PIP2=x(11);
	// PIP2_P2X3open=x(12);
	// P2Y=x(13);
	// ATP_P2Y=x(14);
	// ATP_P2Yact=x(15);
	// Gq_GDP=x(16);
	// ATP_P2Y_Gq=x(17);
	// Gqa_GTP=x(18);
	// Gbg=x(19);
	// Gqa_GDP=x(20);
	// PLCb=x(21);
	// CAi=x(22);
	// PLCb_Ca=x(23);
	// PLCb_Gq=x(24);
	// PLCb_Ca_Gq=x(25);
	// PLCb_Ca_Gq_PIP2=x(26);
	// PLCb_Ca_PIP2=x(27);
	// IP3=x(28);
	// DAG=x(29);
	// PIP=x(30);
	// PLCb_Ca_Gq_PIP=x(31);
	// PLCb_Ca_PIP=x(32);
	// IP2=x(33);
	// PI=x(34);
	// PLCb_Ca_Gq_PI=x(35);
	// PLCb_Ca_PI=x(36);
	// IP=x(37);
	// PKC=x(38);
	// PKC_DAG=x(39);
	// PKC_CA=x(40);
	// PKC_DAG_CA=x(41);
	// PKCa=x(42);
	// PKCa_PLCb=x(43);
	// pPLCb=x(44);
	// PKCa_PLCb_Ca=x(45);
	// pPLCb_Ca=x(46);
	// PIK=x(47);
	// PI_PIK=x(48);
	// PIPP=x(49);
	// PIP_PIPP=x(50);
	// PIPK=x(51);
	// PIP_PIPK=x(52);
	// PA_PIPK=x(53);
	// PIP_PA_PIPK=x(54);
	// PIP2P=x(55);
	// PIP2_PIP2P=x(56);
	// IP3P=x(57);
	// IP3_IP3P=x(58);
	// IP2P=x(59);
	// IP2_IP2P=x(60);
	// IPP=x(61);
	// IP_IPP=x(62);
	// Ins=x(63);
	// DAGK=x(64);
	// DAG_DAGK=x(65);
	// PA=x(66);
	// CDS=x(67);
	// PA_CDS=x(68);
	// CDPDG=x(69);
	// CDPDG_Ins=x(70);
	// PIS=x(71);
	// CDPDG_Ins_PIS=x(72);
	// IP3R=x(73);
	// IP3R_IP3=x(74);
	// IP3R_IP3a=x(75);
	// IP3R_IP3_CA=x(76);
	// IP3Ropen=x(77);
	// IP3R_IP3_2CA=x(78);
	// IP3Ri=x(79);
	// IP3R_IP3_3CA=x(80);
	// IP3Rii=x(81);
	// CAx=x(82);
	// CAs=x(83);
	// SERCA=x(84);
	// SERCA_2Ca=x(85);
	// PMCA=x(86);
	// PMCA_Ca=x(87);
	// NCX=x(88);
	// NCX_2Ca=x(89);

	// Build the kinetics
	rV(0,0)=kV(0,0)*x(0,0)*x(1,0);
	rV(1,0)=kV(1,0)*x(2,0);
	rV(2,0)=kV(2,0)*x(0,0)*x(2,0);
	rV(3,0)=kV(3,0)*x(3,0);
	rV(4,0)=kV(4,0)*x(0,0)*x(3,0);
	rV(5,0)=kV(5,0)*x(4,0);
	rV(6,0)=kV(6,0)*x(4,0);
	rV(7,0)=kV(7,0)*x(5,0);
	rV(8,0)=kV(8,0)*x(1,0);
	rV(9,0)=kV(9,0)*x(6,0);
	rV(10,0)=kV(10,0)*x(2,0);
	rV(11,0)=kV(11,0)*x(7,0);
	rV(12,0)=kV(12,0)*x(3,0);
	rV(13,0)=kV(13,0)*x(8,0);
	rV(14,0)=kV(14,0)*x(4,0);
	rV(15,0)=kV(15,0)*x(9,0);
	rV(16,0)=kV(16,0)*x(5,0);
	rV(17,0)=kV(17,0)*x(10,0);
	rV(18,0)=kV(18,0)*x(0,0)*x(6,0);
	rV(19,0)=kV(19,0)*x(7,0);
	rV(20,0)=kV(20,0)*x(0,0)*x(7,0);
	rV(21,0)=kV(21,0)*x(8,0);
	rV(22,0)=kV(22,0)*x(0,0)*x(8,0);
	rV(23,0)=kV(23,0)*x(9,0);
	rV(24,0)=kV(24,0)*x(9,0);
	rV(25,0)=kV(25,0)*x(10,0);
	rV(26,0)=kV(26,0)*x(5,0)*pow(x(11,0),2.0);
	rV(27,0)=kV(27,0)*x(12,0);
	rV(28,0)=kV(28,0)*x(12,0);
	rV(29,0)=kV(29,0)*x(10,0)*pow(x(11,0),2.0);
	rV(30,0)=kV(30,0)*x(0,0)*x(13,0);
	rV(31,0)=kV(31,0)*x(14,0);
	rV(32,0)=kV(32,0)*x(14,0);
	rV(33,0)=kV(33,0)*x(15,0);
	rV(34,0)=kV(34,0)*x(15,0)*x(16,0);
	rV(35,0)=kV(35,0)*x(17,0);
	rV(36,0)=kV(36,0)*x(17,0);
	rV(37,0)=kV(37,0)*x(16,0);
	rV(38,0)=kV(38,0)*x(18,0);
	rV(39,0)=kV(39,0)*x(19,0)*x(20,0);
	rV(40,0)=kV(40,0)*x(21,0)*x(22,0);
	rV(41,0)=kV(41,0)*x(23,0);
	rV(42,0)=kV(42,0)*x(18,0)*x(21,0);
	rV(43,0)=kV(43,0)*x(24,0);
	rV(44,0)=kV(44,0)*x(18,0)*x(23,0);
	rV(45,0)=kV(45,0)*x(25,0);
	rV(46,0)=kV(46,0)*x(22,0)*x(24,0);
	rV(47,0)=kV(47,0)*x(25,0);
	rV(48,0)=kV(48,0)*x(24,0);
	rV(49,0)=kV(49,0)*x(25,0);
	rV(50,0)=kV(50,0)*x(11,0)*x(25,0);
	rV(51,0)=kV(51,0)*x(26,0);
	rV(52,0)=kV(52,0)*x(11,0)*x(23,0);
	rV(53,0)=kV(53,0)*x(27,0);
	rV(54,0)=kV(54,0)*x(27,0);
	rV(55,0)=kV(55,0)*x(26,0);
	rV(56,0)=kV(56,0)*x(25,0)*x(30,0);
	rV(57,0)=kV(57,0)*x(31,0);
	rV(58,0)=kV(58,0)*x(23,0)*x(30,0);
	rV(59,0)=kV(59,0)*x(32,0);
	rV(60,0)=kV(60,0)*x(32,0);
	rV(61,0)=kV(61,0)*x(31,0);
	rV(62,0)=kV(62,0)*x(25,0)*x(34,0);
	rV(63,0)=kV(63,0)*x(35,0);
	rV(64,0)=kV(64,0)*x(23,0)*x(34,0);
	rV(65,0)=kV(65,0)*x(36,0);
	rV(66,0)=kV(66,0)*x(36,0);
	rV(67,0)=kV(67,0)*x(35,0);
	rV(68,0)=kV(68,0)*x(29,0)*x(38,0);
	rV(69,0)=kV(69,0)*x(39,0);
	rV(70,0)=kV(70,0)*x(22,0)*x(38,0);
	rV(71,0)=kV(71,0)*x(40,0);
	rV(72,0)=kV(72,0)*x(22,0)*x(39,0);
	rV(73,0)=kV(73,0)*x(41,0);
	rV(74,0)=kV(74,0)*x(29,0)*x(40,0);
	rV(75,0)=kV(75,0)*x(41,0);
	rV(76,0)=kV(76,0)*x(41,0);
	rV(77,0)=kV(77,0)*x(42,0);
	rV(78,0)=kV(78,0)*x(21,0)*x(42,0);
	rV(79,0)=kV(79,0)*x(43,0);
	rV(80,0)=kV(80,0)*x(43,0);
	rV(81,0)=kV(81,0)*x(44,0);
	rV(82,0)=kV(82,0)*x(23,0)*x(42,0);
	rV(83,0)=kV(83,0)*x(45,0);
	rV(84,0)=kV(84,0)*x(45,0);
	rV(85,0)=kV(85,0)*x(46,0);
	rV(86,0)=kV(86,0)*x(34,0)*x(47,0);
	rV(87,0)=kV(87,0)*x(48,0);
	rV(88,0)=kV(88,0)*x(48,0);
	rV(89,0)=kV(89,0)*x(30,0)*x(49,0);
	rV(90,0)=kV(90,0)*x(50,0);
	rV(91,0)=kV(91,0)*x(50,0);
	rV(92,0)=kV(92,0)*x(30,0)*x(51,0);
	rV(93,0)=kV(93,0)*x(52,0);
	rV(94,0)=kV(94,0)*x(52,0);
	rV(95,0)=kV(95,0)*x(30,0)*x(53,0);
	rV(96,0)=kV(96,0)*x(54,0);
	rV(97,0)=kV(97,0)*x(54,0);
	rV(98,0)=kV(98,0)*x(11,0)*x(55,0);
	rV(99,0)=kV(99,0)*x(56,0);
	rV(100,0)=kV(100,0)*x(56,0);
	rV(101,0)=kV(101,0)*x(28,0)*x(57,0);
	rV(102,0)=kV(102,0)*x(58,0);
	rV(103,0)=kV(103,0)*x(58,0);
	rV(104,0)=kV(104,0)*x(33,0)*x(59,0);
	rV(105,0)=kV(105,0)*x(60,0);
	rV(106,0)=kV(106,0)*x(60,0);
	rV(107,0)=kV(107,0)*x(37,0)*x(61,0);
	rV(108,0)=kV(108,0)*x(62,0);
	rV(109,0)=kV(109,0)*x(62,0);
	rV(110,0)=kV(110,0)*x(29,0)*x(64,0);
	rV(111,0)=kV(111,0)*x(65,0);
	rV(112,0)=kV(112,0)*x(65,0);
	rV(113,0)=kV(113,0)*x(66,0)*x(67,0);
	rV(114,0)=kV(114,0)*x(68,0);
	rV(115,0)=kV(115,0)*x(68,0);
	rV(116,0)=kV(116,0)*x(63,0)*x(69,0);
	rV(117,0)=kV(117,0)*x(70,0);
	rV(118,0)=kV(118,0)*x(70,0)*x(71,0);
	rV(119,0)=kV(119,0)*x(72,0);
	rV(120,0)=kV(120,0)*x(72,0);
	rV(121,0)=kV(121,0)*x(51,0)*x(66,0);
	rV(122,0)=kV(122,0)*x(53,0);
	rV(123,0)=kV(123,0)*x(28,0)*x(73,0);
	rV(124,0)=kV(124,0)*x(74,0);
	rV(125,0)=kV(125,0)*x(74,0);
	rV(126,0)=kV(126,0)*x(75,0);
	rV(127,0)=kV(127,0)*x(22,0)*x(75,0);
	rV(128,0)=kV(128,0)*x(76,0);
	rV(129,0)=kV(129,0)*x(76,0);
	rV(130,0)=kV(130,0)*x(77,0);
	rV(131,0)=kV(131,0)*x(22,0)*x(76,0);
	rV(132,0)=kV(132,0)*x(78,0);
	rV(133,0)=kV(133,0)*x(78,0);
	rV(134,0)=kV(134,0)*x(79,0);
	rV(135,0)=kV(135,0)*x(22,0)*x(78,0);
	rV(136,0)=kV(136,0)*x(80,0);
	rV(137,0)=kV(137,0)*x(80,0);
	rV(138,0)=kV(138,0)*x(81,0);
	rV(139,0)=kV(139,0)*log(x(82,0))*x(5,0);
	rV(140,0)=kV(139,0)*log(x(22,0))*x(5,0);
	rV(141,0)=kV(141,0)*log(x(82,0))*x(12,0);
	rV(142,0)=kV(141,0)*log(x(22,0))*x(12,0);
	rV(143,0)=kV(143,0)*log(x(83,0))*x(77,0);
	rV(144,0)=kV(143,0)*log(x(22,0))*x(77,0);
	rV(145,0)=kV(145,0)*log(x(83,0));
	rV(146,0)=kV(145,0)*log(x(22,0));
	rV(147,0)=kV(147,0)*log(x(82,0));
	rV(148,0)=kV(147,0)*log(x(22,0));
	rV(149,0)=kV(149,0)*pow(x(22,0),2.0)*x(84,0);
	rV(150,0)=kV(150,0)*x(85,0);
	rV(151,0)=kV(151,0)*x(85,0);
	rV(152,0)=kV(152,0)*x(22,0)*x(86,0);
	rV(153,0)=kV(153,0)*x(87,0);
	rV(154,0)=kV(154,0)*x(87,0);
	rV(155,0)=kV(155,0)*pow(x(22,0),2.0)*x(88,0);
	rV(156,0)=kV(156,0)*x(89,0);
	rV(157,0)=kV(157,0)*x(89,0);
	rV(158,0)=kV(158,0)*x(0,0);
}
void calculateMassBalances(int NRATES,int NSTATES,ColumnVector& kV,Matrix& STMATRIX,ColumnVector& rV,ColumnVector& dx)
{
	dx=STMATRIX*rV;
	dx(22,0)=kV(159,0)*dx(22,0);
	dx(83,0)=kV(160,0)/kV(161,0)*dx(83,0);
}
