# Supplementary material for: Modeling and Analysis of the Molecular Basis of Pain in Sensory Neurons
Source: PLoS One. 2009 Sep 11;4(9):e6758. doi: 10.1371/journal.pone.0006758 (PMC2735677; doi:10.1371/journal.pone.0006758)
Supplement: Supplemental Materials S1 — The archive for the Octave files for simulating the model (0.02 MB ZIP) [file pone.0006758.s001.zip › Supplemental/MOTE.m]

% the code for generating the ensemble model
clear all
warning("off","all")
% Load the DataFile -
DF = DataFile(0,100,0.1,[]);

% Get the initial rate constant vector -
kV0 = DF.PARAMETER_VECTOR;

% User defined input parameters
	strfitnessfct = 'fP2X'; % name of objective/fitness function
	N = length(kV0);                  % number of objective variables/problem dimension
	x = kV0;       % objective variables initial point
	ZeroID = find(kV0==0);nonZeroID = find(kV0>0);
	xl = 1e-6*ones(size(x));xl(160:162) = [0.001,0.001,0.1];
	xu = 1e6*ones(size(x));xu(160:162) = [0.1,0.1,0.3];
	s{1} = 1:86; s{2} = 87:123;s{3} = 124:162; s{4} = 163:N;
	

% Generation loop -
[RES CaIP3R IP3IP3R CaP2X P2XPeak CaP2Y P2YPeak P2XPeakGDP PIP PIP2 IPx T_P2X T_P2Y T_PIP...
 Tss Xss IP3_P2X IP3_P2Y P2Xopen PIP2_P2Xopen TCP2X CP2X100 CP2XP100 CP2X100GDP CP2XP100GDP xPIP2 xPIP2_GDP] = feval(strfitnessfct,x,DF);

% Save times spans-
cmd = ['save -ascii ./SIM8/T_P2X.dat T_P2X'];
eval(cmd)
cmd = ['save -ascii ./SIM8/T_P2Y.dat T_P2Y'];
eval(cmd)
cmd = ['save -ascii ./SIM8/T_PIP.dat T_PIP'];
eval(cmd)
cmd = ['save -ascii ./SIM8/T_ss.dat T_ss'];
eval(cmd)
cmd = ['save -ascii ./SIM8/TCP2X.dat TCP2X'];
eval(cmd)


% ensenble loop -
counteval = 0;
trial_step = 0;
FLAG = 1;
x_seed = x;
meanCV = [];
T0 = 4/log(2);
Tf = 0.1;
B = (Tf/T0)^(1/10);
k = 0;
Tk = B^k*T0;
mRES = 2.0*RES(2:end);
Sig = 0.5*eye(N,N);
while (FLAG)
	counteval = counteval + 1;
	trial_step = trial_step + 1;
	ranInt = round(length(s)*rand+0.5); % random selection of integer from 1-4
	sigma = zeros(size(Sig));
	sigma(s{ranInt},s{ranInt}) = Sig(s{ranInt},s{ranInt});
	arx = pert(x_seed,sigma)';
	arx = min(max(arx,xl),xu);
	arx(ZeroID)=0.0;
	[arRES arCaIP3R arIP3IP3R arCaP2X arP2XPeak arCaP2Y arP2YPeak arP2XPeakGDP arPIP arPIP2 arIPx T_P2X T_P2Y T_PIP...
	 Tss arXss arIP3_P2X arIP3_P2Y arP2Xopen arPIP2_P2Xopen TCP2X arCP2X100 arCP2XP100 arCP2X100GDP arCP2XP100GDP arxPIP2 arxPIP2_GDP] = feval(strfitnessfct,arx,DF);
	
	RES_temp = [RES arRES];
	Rank = paretoRank(RES_temp(2:end,:));
	if size(RES,2)>10**size(RES,1)
		mRES = mean(RES(2:end,:),2)+3.0*std(RES(2:end,:)')';
	end
	
	if (exp(-Rank(end)/Tk) > rand)&&(prod(arRES(2:end) < mRES)==1)
		x_seed = arx;
		RES = [RES arRES];
		x = [x arx];
		CaIP3R=[CaIP3R arCaIP3R];
		IP3IP3R=[IP3IP3R arIP3IP3R];
		CaP2X=[CaP2X arCaP2X];
		P2XPeak=[P2XPeak arP2XPeak];
		CaP2Y=[CaP2Y arCaP2Y];
		P2YPeak=[P2YPeak arP2YPeak];
		P2XPeakGDP=[P2XPeakGDP arP2XPeakGDP];
		PIP=[PIP arPIP];
		PIP2=[PIP2 arPIP2];
		IPx=[IPx arIPx];
		IP3_P2X=[IP3_P2X arIP3_P2X];
		IP3_P2Y=[IP3_P2Y arIP3_P2Y];
		P2Xopen=[P2Xopen arP2Xopen];
		PIP2_P2Xopen=[PIP2_P2Xopen arPIP2_P2Xopen];
		CP2X100=[CP2X100 arCP2X100];
		CP2XP100=[CP2XP100 arCP2XP100];
		CP2X100GDP=[CP2X100GDP arCP2X100GDP];
		CP2XP100GDP=[CP2XP100GDP arCP2XP100GDP];
		xPIP2=[xPIP2 arxPIP2];
		xPIP2_GDP=[xPIP2_GDP arxPIP2_GDP];
		
		
		sel = find(Rank<=4);
		RES = RES(:,sel);
		x = x(:,sel);
		CaIP3R=CaIP3R(:,sel);
		IP3IP3R=IP3IP3R(:,sel);
		CaP2X=CaP2X(:,sel);
		P2XPeak=P2XPeak(:,sel);
		CaP2Y=CaP2Y(:,sel);
		P2YPeak=P2YPeak(:,sel);
		P2XPeakGDP=P2XPeakGDP(:,sel);
		PIP=PIP(:,sel);
		PIP2=PIP2(:,sel);
		IPx=IPx(:,sel);
		IP3_P2X=IP3_P2X(:,sel);
		IP3_P2Y=IP3_P2Y(:,sel);
		P2Xopen=P2Xopen(:,sel);
		PIP2_P2Xopen=PIP2_P2Xopen(:,sel);
		CP2X100=CP2X100(:,sel);
		CP2XP100=CP2XP100(:,sel);
		CP2X100GDP=CP2X100GDP(:,sel);
		CP2XP100GDP=CP2XP100GDP(:,sel);
		xPIP2=xPIP2(:,sel);
		xPIP2_GDP=xPIP2_GDP(:,sel);
		
		CV = sort(std(x')'./mean(x,2));
		meanCV = [meanCV mean(CV(find(CV>0)))];
		trial_step = 0;
		disp(['mosa(SIM8)--Count:' num2str(counteval) ' / size:' num2str(size(RES,2)) ' / RES:' num2str(mean(RES(1,:))) ' / meanCV:' num2str(meanCV(end))]);
		k = floor(size(RES,2)/50);
		Tk = B^k*T0;
	end

	if rem(counteval,5000)==0
		% intermediately save to disk -
		cmd = ['save -ascii ./SIM8/RES_',num2str(counteval),'_',num2str(size(x,2)),'.dat RES'];
		eval(cmd)
		cmd = ['save -ascii ./SIM8/kV_',num2str(counteval),'_',num2str(size(x,2)),'.dat x'];
		eval(cmd)
		cmd = ['save -ascii ./SIM8/CaIP3R_',num2str(counteval),'_',num2str(size(x,2)),'.dat CaIP3R'];
		eval(cmd)
		cmd = ['save -ascii ./SIM8/IP3IP3R_',num2str(counteval),'_',num2str(size(x,2)),'.dat IP3IP3R'];
		eval(cmd)
		cmd = ['save -ascii ./SIM8/CaP2X_',num2str(counteval),'_',num2str(size(x,2)),'.dat CaP2X'];
		eval(cmd)
		cmd = ['save -ascii ./SIM8/P2XPeak_',num2str(counteval),'_',num2str(size(x,2)),'.dat P2XPeak'];
		eval(cmd)
		cmd = ['save -ascii ./SIM8/CaP2Y_',num2str(counteval),'_',num2str(size(x,2)),'.dat CaP2Y'];
		eval(cmd)
		cmd = ['save -ascii ./SIM8/P2YPeak_',num2str(counteval),'_',num2str(size(x,2)),'.dat P2YPeak'];
		eval(cmd)
		cmd = ['save -ascii ./SIM8/P2XPeakGDP_',num2str(counteval),'_',num2str(size(x,2)),'.dat P2XPeakGDP'];
		eval(cmd)
		cmd = ['save -ascii ./SIM8/PIP_',num2str(counteval),'_',num2str(size(x,2)),'.dat PIP'];
		eval(cmd)
		cmd = ['save -ascii ./SIM8/PIP2_',num2str(counteval),'_',num2str(size(x,2)),'.dat PIP2'];
		eval(cmd)
		cmd = ['save -ascii ./SIM8/IPx_',num2str(counteval),'_',num2str(size(x,2)),'.dat IPx'];
		eval(cmd)
		cmd = ['save -ascii ./SIM8/IP3_P2X_',num2str(counteval),'_',num2str(size(x,2)),'.dat IP3_P2X'];
		eval(cmd)
		cmd = ['save -ascii ./SIM8/IP3_P2Y_',num2str(counteval),'_',num2str(size(x,2)),'.dat IP3_P2Y'];
		eval(cmd)
		cmd = ['save -ascii ./SIM8/P2Xopen_',num2str(counteval),'_',num2str(size(x,2)),'.dat P2Xopen'];
		eval(cmd)
		cmd = ['save -ascii ./SIM8/PIP2_P2Xopen_',num2str(counteval),'_',num2str(size(x,2)),'.dat PIP2_P2Xopen'];
		eval(cmd)
		cmd = ['save -ascii ./SIM8/CP2X100_',num2str(counteval),'_',num2str(size(x,2)),'.dat CP2X100'];
		eval(cmd)
		cmd = ['save -ascii ./SIM8/CP2XP100_',num2str(counteval),'_',num2str(size(x,2)),'.dat CP2XP100'];
		eval(cmd)
		cmd = ['save -ascii ./SIM8/CP2X100GDP_',num2str(counteval),'_',num2str(size(x,2)),'.dat CP2X100GDP'];
		eval(cmd)
		cmd = ['save -ascii ./SIM8/CP2XP100GDP_',num2str(counteval),'_',num2str(size(x,2)),'.dat CP2XP100GDP'];
		eval(cmd)
		cmd = ['save -ascii ./SIM8/xPIP2_',num2str(counteval),'_',num2str(size(x,2)),'.dat xPIP2'];
		eval(cmd)
		cmd = ['save -ascii ./SIM8/xPIP2_GDP_',num2str(counteval),'_',num2str(size(x,2)),'.dat xPIP2_GDP'];
		eval(cmd)
		cmd = ['save -ascii ./SIM8/meanCV.dat meanCV'];
		eval(cmd)
	end
	
	% Break, if no more update for some time -
	if (trial_step>=100)
		[r,I] = min(RES(1,:));
		x_seed = x(:,I);
	end
	if (counteval >= 20000)
		FLAG = 0; % stop -
	end
	
	
end
% finally save to disk -
cmd = ['save -ascii ./SIM8/RES_',num2str(counteval),'_',num2str(size(x,2)),'.dat RES'];
eval(cmd)
cmd = ['save -ascii ./SIM8/kV_',num2str(counteval),'_',num2str(size(x,2)),'.dat x'];
eval(cmd)
cmd = ['save -ascii ./SIM8/CaIP3R_',num2str(counteval),'_',num2str(size(x,2)),'.dat CaIP3R'];
eval(cmd)
cmd = ['save -ascii ./SIM8/IP3IP3R_',num2str(counteval),'_',num2str(size(x,2)),'.dat IP3IP3R'];
eval(cmd)
cmd = ['save -ascii ./SIM8/CaP2X_',num2str(counteval),'_',num2str(size(x,2)),'.dat CaP2X'];
eval(cmd)
cmd = ['save -ascii ./SIM8/P2XPeak_',num2str(counteval),'_',num2str(size(x,2)),'.dat P2XPeak'];
eval(cmd)
cmd = ['save -ascii ./SIM8/CaP2Y_',num2str(counteval),'_',num2str(size(x,2)),'.dat CaP2Y'];
eval(cmd)
cmd = ['save -ascii ./SIM8/P2YPeak_',num2str(counteval),'_',num2str(size(x,2)),'.dat P2YPeak'];
eval(cmd)
cmd = ['save -ascii ./SIM8/P2XPeakGDP_',num2str(counteval),'_',num2str(size(x,2)),'.dat P2XPeakGDP'];
eval(cmd)
cmd = ['save -ascii ./SIM8/PIP_',num2str(counteval),'_',num2str(size(x,2)),'.dat PIP'];
eval(cmd)
cmd = ['save -ascii ./SIM8/PIP2_',num2str(counteval),'_',num2str(size(x,2)),'.dat PIP2'];
eval(cmd)
cmd = ['save -ascii ./SIM8/IPx_',num2str(counteval),'_',num2str(size(x,2)),'.dat IPx'];
eval(cmd)
cmd = ['save -ascii ./SIM8/IP3_P2X_',num2str(counteval),'_',num2str(size(x,2)),'.dat IP3_P2X'];
eval(cmd)
cmd = ['save -ascii ./SIM8/IP3_P2Y_',num2str(counteval),'_',num2str(size(x,2)),'.dat IP3_P2Y'];
eval(cmd)
cmd = ['save -ascii ./SIM8/P2Xopen_',num2str(counteval),'_',num2str(size(x,2)),'.dat P2Xopen'];
eval(cmd)
cmd = ['save -ascii ./SIM8/PIP2_P2Xopen_',num2str(counteval),'_',num2str(size(x,2)),'.dat PIP2_P2Xopen'];
eval(cmd)
cmd = ['save -ascii ./SIM8/CP2X100_',num2str(counteval),'_',num2str(size(x,2)),'.dat CP2X100'];
eval(cmd)
cmd = ['save -ascii ./SIM8/CP2XP100_',num2str(counteval),'_',num2str(size(x,2)),'.dat CP2XP100'];
eval(cmd)
cmd = ['save -ascii ./SIM8/CP2X100GDP_',num2str(counteval),'_',num2str(size(x,2)),'.dat CP2X100GDP'];
eval(cmd)
cmd = ['save -ascii ./SIM8/CP2XP100GDP_',num2str(counteval),'_',num2str(size(x,2)),'.dat CP2XP100GDP'];
eval(cmd)
cmd = ['save -ascii ./SIM8/xPIP2_',num2str(counteval),'_',num2str(size(x,2)),'.dat xPIP2'];
eval(cmd)
cmd = ['save -ascii ./SIM8/xPIP2_GDP_',num2str(counteval),'_',num2str(size(x,2)),'.dat xPIP2_GDP'];
eval(cmd)
cmd = ['save -ascii ./SIM8/meanCV.dat meanCV'];
eval(cmd)
