# Supplementary material for: Modeling and Analysis of the Molecular Basis of Pain in Sensory Neurons
Source: PLoS One. 2009 Sep 11;4(9):e6758. doi: 10.1371/journal.pone.0006758 (PMC2735677; doi:10.1371/journal.pone.0006758)
Supplement: Supplemental Materials S1 — The archive for the Octave files for simulating the model (0.02 MB ZIP) [file pone.0006758.s001.zip › Supplemental/paretoRank.m]

% Parato-ranking function
% Fonseca & Fleming (1995), Evolutionary Computation 3(1):1-16

function [Rank] = paretoRank(f)

NObj = size(f,1); % Number of objective functions
NPop = size(f,2); % Number of population

for Indv = 1:NPop
	Indv_dom = 1:NPop; % Initial index for dominated individuls
	for i = 1:NObj
		Idom = find(f(i,Indv_dom)<=f(i,Indv)); % find the index for dominated individuals
		Indv_dom = Indv_dom(Idom); % remove non-dominated individuals and update the donimating index
	endfor
	Rank(Indv) = length(Indv_dom)-1; % Count dominated indivisuals. if Indv is pareto-optimal, Rang(Indv) = 0.
endfor
%Z = sum(exp(-Rang));
%Pr = 1/Z*exp(-Rang);
%Fitness = Rang-Pr.*log(Pr);

endfunction
