# Supplementary material for: Modeling and Analysis of the Molecular Basis of Pain in Sensory Neurons
Source: PLoS One. 2009 Sep 11;4(9):e6758. doi: 10.1371/journal.pone.0006758 (PMC2735677; doi:10.1371/journal.pone.0006758)
Supplement: Supplemental Materials S1 — The archive for the Octave files for simulating the model (0.02 MB ZIP) [file pone.0006758.s001.zip › Supplemental/pert.m]

function s = pert(mu,Sigma,K)
% function s = mvnrnd( mu,Sigma)
%         nxd         nxd  dxd
% Draw n random d-dimensional vectors from a uniform distribution
% with mean mu and covariance matrix Sigma.

if ((size(mu,2)==1)&(size(Sigma)~=[1,1]))
	mu=mu';
end

if nargin==3
	mu=repmat(mu,K,1);
end

[n,d]=size(mu);

if (size(Sigma)~=[d,d])
	error('Sigma must have dimensions dxd where mu is nxd.');
end


	[E,Lambda]=eig(Sigma);
	Lambda(find(diag(Lambda<0)),:) = 0.0;
	U = sqrt(Lambda)*E';

s = mu.*(1+(2*rand(n,d)-1)*U);
