# Supplementary material for: Modeling and Analysis of the Molecular Basis of Pain in Sensory Neurons
Source: PLoS One. 2009 Sep 11;4(9):e6758. doi: 10.1371/journal.pone.0006758 (PMC2735677; doi:10.1371/journal.pone.0006758)
Supplement: Supplemental Materials S1 — The archive for the Octave files for simulating the model (0.02 MB ZIP) [file pone.0006758.s001.zip › Supplemental/SolveMassBalances.m]

function [TSIM,X]=SolveMassBalances(DataFile,TSTART,TSTOP,Ts,DFIN)

% Check to see if I need to load the datafile
if (~isempty(DFIN))
	DF = DFIN;
else
	DF = feval(DataFile,TSTART,TSTOP,Ts,[]);
end;

% Get reqd stuff from data struct -
IC = DF.INITIAL_CONDITIONS;
TSIM = TSTART:Ts:TSTOP;
S = DF.STOICHIOMETRIC_MATRIX;
kV = DF.PARAMETER_VECTOR;
NRATES = DF.NUMBER_PARAMETERS;
NSTATES = DF.NUMBER_OF_STATES;

% Call the ODE solver - the default is LSODE
f = @(x,t)MassBalanceFunction(x,t,S,kV,NRATES,NSTATES);
[X]=lsode(f,IC,TSIM);
return;
