# Supplementary material for: Modeling and Analysis of the Molecular Basis of Pain in Sensory Neurons
Source: PLoS One. 2009 Sep 11;4(9):e6758. doi: 10.1371/journal.pone.0006758 (PMC2735677; doi:10.1371/journal.pone.0006758)
Supplement: Supplemental Materials S1 — The archive for the Octave files for simulating the model (0.02 MB ZIP) [file pone.0006758.s001.zip › Supplemental/Xdata/ex_CaIP3R.dat]

0.01	0.01	0.005
0.05	0.04	0.01
0.10	0.09	0.01
0.14	0.11	0.008
0.21	0.15	0.004
0.28	0.15	0.004
0.38	0.14	0.01
0.52	0.08	0.02
1.00	0.05	0.03
1.56	0.02	0.02
2.70	0.01	0.005
