# Supplementary material for: Modeling and Analysis of the Molecular Basis of Pain in Sensory Neurons
Source: PLoS One. 2009 Sep 11;4(9):e6758. doi: 10.1371/journal.pone.0006758 (PMC2735677; doi:10.1371/journal.pone.0006758)
Supplement: Supplemental Materials S1 — The archive for the Octave files for simulating the model (0.02 MB ZIP) [file pone.0006758.s001.zip › Supplemental/Xdata/ex_CaP2X.dat]

 0.00000000e+00 0.00000000e+00 3.00000000e-02
 1.00000000e+00 0.00000000e+00 3.00000000e-02
 2.00000000e+00 0.00000000e+00 3.00000000e-02
 3.00000000e+00 0.00000000e+00 3.00000000e-02
 4.00000000e+00 0.00000000e+00 3.00000000e-02
 5.00000000e+00 1.30000000e-01 3.90000000e-02
 5.50000000e+00 2.80000000e-01 8.40000000e-02
 6.00000000e+00 4.40000000e-01 1.32000000e-01
 7.00000000e+00 6.00000000e-01 1.80000000e-01
 7.50000000e+00 7.50000000e-01 2.25000000e-01
 8.50000000e+00 8.90000000e-01 2.67000000e-01
 9.50000000e+00 9.70000000e-01 2.91000000e-01
 1.00000000e+01 1.01000000e+00 3.03000000e-01
 1.10000000e+01 9.70000000e-01 2.91000000e-01
 1.20000000e+01 9.30000000e-01 2.79000000e-01
 1.30000000e+01 9.10000000e-01 2.73000000e-01
 1.40000000e+01 9.70000000e-01 2.91000000e-01
 1.50000000e+01 8.80000000e-01 2.64000000e-01
 1.60000000e+01 8.20000000e-01 2.46000000e-01
 1.70000000e+01 7.10000000e-01 2.13000000e-01
 1.80000000e+01 7.30000000e-01 2.19000000e-01
 1.90000000e+01 6.20000000e-01 1.86000000e-01
 2.00000000e+01 6.50000000e-01 1.95000000e-01
 2.10000000e+01 5.60000000e-01 1.68000000e-01
 2.20000000e+01 5.20000000e-01 1.56000000e-01
 2.30000000e+01 5.00000000e-01 1.50000000e-01
 2.40000000e+01 4.50000000e-01 1.35000000e-01
 2.50000000e+01 3.90000000e-01 1.17000000e-01
 2.60000000e+01 4.10000000e-01 1.23000000e-01
 2.70000000e+01 3.20000000e-01 9.60000000e-02
 2.80000000e+01 3.40000000e-01 1.02000000e-01
 2.90000000e+01 2.80000000e-01 8.40000000e-02
 3.00000000e+01 2.80000000e-01 8.40000000e-02
 3.10000000e+01 2.30000000e-01 6.90000000e-02
 3.20000000e+01 2.40000000e-01 7.20000000e-02
 3.30000000e+01 2.30000000e-01 6.90000000e-02
 3.40000000e+01 2.10000000e-01 6.30000000e-02
 3.50000000e+01 2.10000000e-01 6.30000000e-02
 3.60000000e+01 2.10000000e-01 6.30000000e-02
 3.70000000e+01 1.90000000e-01 5.70000000e-02
 3.80000000e+01 1.70000000e-01 5.10000000e-02
 3.90000000e+01 1.90000000e-01 5.70000000e-02
 4.00000000e+01 1.20000000e-01 3.60000000e-02
 4.10000000e+01 1.90000000e-01 5.70000000e-02
 4.20000000e+01 1.70000000e-01 5.10000000e-02
 4.30000000e+01 1.70000000e-01 5.10000000e-02
 4.40000000e+01 1.30000000e-01 3.90000000e-02
 4.50000000e+01 1.50000000e-01 4.50000000e-02
 4.60000000e+01 1.50000000e-01 4.50000000e-02
 4.70000000e+01 1.30000000e-01 3.90000000e-02
 4.80000000e+01 1.00000000e-01 3.00000000e-02
 4.90000000e+01 1.00000000e-01 3.00000000e-02
 5.00000000e+01 1.10000000e-01 3.30000000e-02
 5.10000000e+01 1.30000000e-01 3.90000000e-02
 5.20000000e+01 1.10000000e-01 3.30000000e-02
 5.30000000e+01 1.40000000e-01 4.20000000e-02
 5.40000000e+01 8.00000000e-02 2.40000000e-02
 5.50000000e+01 1.00000000e-01 3.00000000e-02
 5.60000000e+01 1.00000000e-01 3.00000000e-02
 5.70000000e+01 1.00000000e-01 3.00000000e-02
 5.80000000e+01 1.00000000e-01 3.00000000e-02
 5.90000000e+01 1.00000000e-01 3.00000000e-02
 6.00000000e+01 1.00000000e-01 3.00000000e-02
 6.10000000e+01 1.00000000e-01 3.00000000e-02
