# Supplementary material for: Modeling and Analysis of the Molecular Basis of Pain in Sensory Neurons
Source: PLoS One. 2009 Sep 11;4(9):e6758. doi: 10.1371/journal.pone.0006758 (PMC2735677; doi:10.1371/journal.pone.0006758)
Supplement: Supplemental Materials S1 — The archive for the Octave files for simulating the model (0.02 MB ZIP) [file pone.0006758.s001.zip › Supplemental/Xdata/ex_CaP2Y.dat]

0.00	0.00	0.02	0.00
2.00	0.00	0.02	0.00
4.00	0.00	0.02	0.00
6.00	0.00	0.02	0.00
8.00	0.00	0.02	0.00
10.00	0.00	0.02	0.00
12.00	0.00	0.02	0.00
14.00	0.00	0.02	0.00
16.00	0.00	0.02	0.00
18.00	0.00	0.02	0.00
20.00	0.00	0.02	0.00
22.00	0.00	0.02	0.00
24.00	0.00	0.02	0.00
26.00	0.00	0.02	0.00
28.00	0.00	0.02	0.00
30.00	0.00	0.02	0.00
32.00	0.03	0.02	0.00
34.00	0.11	0.05	0.00
36.00	0.22	0.07	0.00
38.00	0.36	0.09	0.00
40.00	0.63	0.15	0.00
42.00	0.84	0.25	0.00
44.00	0.98	0.24	0.00
46.00	1.00	0.23	0.00
48.00	0.97	0.19	0.00
50.00	0.94	0.18	0.00
52.00	0.87	0.12	0.00
54.00	0.84	0.13	0.00
56.00	0.81	0.11	0.00
58.00	0.76	0.09	0.00
60.00	0.71	0.08	0.00
62.00	0.66	0.06	0.00
64.00	0.61	0.08	0.00
66.00	0.57	0.07	0.00
68.00	0.51	0.07	0.00
70.00	0.48	0.06	0.00
72.00	0.43	0.06	0.00
74.00	0.40	0.06	0.00
76.00	0.38	0.05	0.00
78.00	0.34	0.05	0.00
80.00	0.30	0.05	0.00
82.00	0.27	0.04	0.00
84.00	0.25	0.04	0.00
86.00	0.22	0.03	0.00
88.00	0.19	0.03	0.00
90.00	0.15	0.03	0.00
92.00	0.14	0.03	0.00
94.00	0.13	0.03	0.00
96.00	0.13	0.03	0.00
98.00	0.10	0.03	0.00
100.00	0.09	0.03	0.00
102.00	0.09	0.03	0.00
104.00	0.09	0.03	0.00
106.00	0.08	0.03	0.00
108.00	0.06	0.02	0.00
110.00	0.05	0.02	0.00
112.00	0.05	0.02	0.00
114.00	0.05	0.02	0.00
116.00	0.05	0.02	0.00
118.00	0.05	0.02	0.00
120.00	0.04	0.02	0.00
122.00	0.04	0.02	0.00
124.00	0.04	0.02	0.00
126.00	0.03	0.02	0.00
128.00	0.03	0.02	0.00
130.00	0.03	0.02	0.00
132.00	0.03	0.02	0.00
134.00	0.03	0.02	0.00
137.00	0.03	0.02	0.00
140.00	0.03	0.02	0.00
142.00	0.02	0.02	0.00
144.00	0.02	0.02	0.00
146.00	0.02	0.02	0.00
148.00	0.02	0.02	0.00
150.00	0.00	0.02	0.00
