# Supplementary material for: Modeling and Analysis of the Molecular Basis of Pain in Sensory Neurons
Source: PLoS One. 2009 Sep 11;4(9):e6758. doi: 10.1371/journal.pone.0006758 (PMC2735677; doi:10.1371/journal.pone.0006758)
Supplement: Supplemental Materials S1 — The archive for the Octave files for simulating the model (0.02 MB ZIP) [file pone.0006758.s001.zip › Supplemental/Xdata/ex_IP3IP3R.dat]

0.05	0.02
0.10	0.03
0.20	0.07
0.40	0.09
0.80	0.10
1.20	0.14
1.50	0.12
1.90	0.10
2.80	0.14
4.00	0.10
6.00	0.14
7.50	0.13
11.00	0.13
16.00	0.14
19.00	0.14
