# Supplementary material for: Modeling and Analysis of the Molecular Basis of Pain in Sensory Neurons
Source: PLoS One. 2009 Sep 11;4(9):e6758. doi: 10.1371/journal.pone.0006758 (PMC2735677; doi:10.1371/journal.pone.0006758)
Supplement: Supplemental Materials S1 — The archive for the Octave files for simulating the model (0.02 MB ZIP) [file pone.0006758.s001.zip › Supplemental/Xdata/ex_IPx.dat]

0.00	0.33	0.03	0.00
10.00	0.82	0.04	0.00
60.00	1.00	0.08	0.00
75.00	0.94	0.04	0.00
90.00	0.81	0.03	0.00
120.00	0.68	0.04	0.00
180.00	0.57	0.04	0.00
360.00	0.44	0.03	0.00
660.00	0.39	0.03	0.00
