# Supplementary material for: Modeling and Analysis of the Molecular Basis of Pain in Sensory Neurons
Source: PLoS One. 2009 Sep 11;4(9):e6758. doi: 10.1371/journal.pone.0006758 (PMC2735677; doi:10.1371/journal.pone.0006758)
Supplement: Supplemental Materials S1 — The archive for the Octave files for simulating the model (0.02 MB ZIP) [file pone.0006758.s001.zip › Supplemental/Xdata/ex_P2XPeak.dat]

0.10	0.00	0.01	0.00
0.30	0.00	0.01	0.00
1.00	0.04	0.01	0.00
3.00	0.31	0.05	0.00
10.00	0.66	0.09	0.00
30.00	0.62	0.09	0.00
