# Supplementary material for: Modeling and Analysis of the Molecular Basis of Pain in Sensory Neurons
Source: PLoS One. 2009 Sep 11;4(9):e6758. doi: 10.1371/journal.pone.0006758 (PMC2735677; doi:10.1371/journal.pone.0006758)
Supplement: Supplemental Materials S1 — The archive for the Octave files for simulating the model (0.02 MB ZIP) [file pone.0006758.s001.zip › Supplemental/Xdata/ex_P2YPeak.dat]

% ATP	Ca2+	std
10.000	0.078	0.008
50.000	0.161	0.016
100.000	0.273	0.015
500.000	0.283	0.024
