# Supplementary material for: Modeling and Analysis of the Molecular Basis of Pain in Sensory Neurons
Source: PLoS One. 2009 Sep 11;4(9):e6758. doi: 10.1371/journal.pone.0006758 (PMC2735677; doi:10.1371/journal.pone.0006758)
Supplement: Supplemental Materials S1 — The archive for the Octave files for simulating the model (0.02 MB ZIP) [file pone.0006758.s001.zip › Supplemental/Xdata/ex_PIP.dat]

0.00	8.17	0.45	0.00
10.00	3.58	0.35	0.00
60.00	3.36	0.32	0.00
75.00	3.49	0.28	0.00
90.00	3.61	0.30	0.00
120.00	4.76	0.16	0.00
180.00	5.72	0.33	0.00
360.00	6.96	0.40	0.00
660.00	8.52	0.42	0.00
960.00	8.74	0.50	0.00
