# Supplementary material for: Modeling and Analysis of the Molecular Basis of Pain in Sensory Neurons
Source: PLoS One. 2009 Sep 11;4(9):e6758. doi: 10.1371/journal.pone.0006758 (PMC2735677; doi:10.1371/journal.pone.0006758)
Supplement: Supplemental Materials S1 — The archive for the Octave files for simulating the model (0.02 MB ZIP) [file pone.0006758.s001.zip › Supplemental/Xdata/ex_PIP2.dat]

0.00	10.00	0.57	0.00
10.00	2.93	0.32	0.00
60.00	2.58	0.30	0.00
75.00	5.76	0.28	0.00
90.00	7.13	0.25	0.00
120.00	8.28	0.21	0.00
180.00	8.98	0.30	0.00
360.00	9.90	0.55	0.00
660.00	10.61	0.40	0.00
960.00	10.48	0.27	0.00
